# Supplementary material for: Gaidropsarus mauritanicus (Gadiformes, Gaidropsaridae) a new three‐bearded rockling from a deep‐water coral ecosystem with a genetically verified biogeographical distribution of the genus and notes to its ecology and behavior
Source: J Fish Biol. 2024 Aug 16;105(6):1643–65. doi: 10.1111/jfb.15859 (PMC11650931; doi:10.1111/jfb.15859)
Supplement: Supplementary file 1 — Data S1. Supporting information. [file JFB-105-1643-s001.xlsx]

## Sheet: Tabelle1
Process ID	Sample ID	Record ID	BIN	Species name (Repository)	Validated	Notes	Species name (Validated)	Latitude	Longitude	Latitude_LB-modified	Longitude_LB-modified	Gebco_Depth[m]	Reported_Depth[m]	Country	Region	Sector
ANGBF14531-19	DQ173999	10112889		Gaidropsarus ensis	NO	Short Size (372 bp)
ANGBF14532-19	DQ174000	10112890		Gaidropsarus ensis	NO	Short Size (390 bp)
ANGBF14533-19	DQ174002	10112891		Gaidropsarus vulgaris	NO	Short Size (372 bp)
ANGBF14534-19	DQ174001	10112892		Gaidropsarus vulgaris	NO	Short Size (390 bp)
ANGBF55123-19	MK011290	10853208	BOLD:ABZ8324	Gaidropsarus argentatus	YES		Gaidropsarus argentatus							Greenland
BNSF576-12	MT02630	2425081	BOLD:AAG2558	Gaidropsarus vulgaris	NO	Misidentification confirmed with BLAST (Ciliata mustela)	Ciliata mustela	54142	7901					North Sea
BNSF658-12	MT02616	2425163	BOLD:AAG2558	Gaidropsarus vulgaris	NO	Misidentification confirmed with BLAST (Ciliata mustela)	Ciliata mustela	54142	7867					North Sea
BNSFI124-12	MT05373	2914986	BOLD:AAG2558	Gaidropsarus vulgaris	NO	Misidentification confirmed with BLAST (Ciliata mustela)	Ciliata mustela	54135	45176					North Sea
BNSFI125-12	MT05374	2914987	BOLD:AAG2558	Gaidropsarus vulgaris	NO	Misidentification confirmed with BLAST (Ciliata mustela)	Ciliata mustela	54135	45176					North Sea
CMNAF045-06	HLC-12611	287628	BOLD:AAC8766	Gaidropsarus ensis	YES		Gaidropsarus ensis							Canada	Davis Strait
CMNAF074-06	HLC-12640	287657	BOLD:AAC8766	Gaidropsarus ensis	YES		Gaidropsarus ensis							Canada	Davis Strait
CMNAF087-06	HLC-12653	287670	BOLD:AAC8766	Gaidropsarus ensis	YES		Gaidropsarus ensis							Canada	Davis Strait
DSFIB550-14	Vp2013-102	4233321	BOLD:ABZ8324	Gaidropsarus argentatus	YES		Gaidropsarus argentatus	75555	-11239	75.555	-11.239	-990		Greenland	Greenland Sea	NE Greenland
DSFIB692-15	TUNUVI-19	6426390	BOLD:ABZ8324	Gaidropsarus argentatus	YES		Gaidropsarus argentatus	76155	-8517	76.155	-8.517	-982		Greenland	E Greenland	E Greenland
DSFIB709-15	TUNUVI-36	6426407	BOLD:ABZ8324	Gaidropsarus argentatus	YES		Gaidropsarus argentatus	77522	-5229	77.522	-5.229	-1015		Greenland	E Greenland	E Greenland
DSFIB733-16	TUNUVI-59	7285898	BOLD:ABZ8324	Gaidropsarus argentatus	YES		Gaidropsarus argentatus							Greenland	E Greenland
DSFIB734-16	TUNUVI-60	7285899	BOLD:ABZ8324	Gaidropsarus argentatus	YES		Gaidropsarus argentatus							Greenland	E Greenland
DSFIB735-16	TUNUVI-61	7285900	BOLD:ABZ8324	Gaidropsarus argentatus	YES		Gaidropsarus argentatus							Greenland	E Greenland
DSFIB736-16	TUNUVI-62	7285901	BOLD:ABZ8324	Gaidropsarus argentatus	YES		Gaidropsarus argentatus							Greenland	E Greenland
DSFIB824-17	TUNSEC20	7578446	BOLD:ABZ8324	Gaidropsarus argentatus	YES		Gaidropsarus argentatus							Greenland	E Greenland
ERDK018-21	BRCD-1002	13747948		Gaidropsarus mediterraneus	NO	Wrong marker (16S)								Turkey
FCFMT185-09	MCFS07096	1216900	BOLD:AAC8767	Gaidropsarus mediterraneus	YES, corrected	Misidentification confirmed with BLAST (Gaidropsarus macrophthalmus)	Gaidropsarus macrophthalmus	35.77	13.96	35.77	13.96	-547		Malta		FAO37-2.2
FCFMT195-09	MCFS07106	1216910	BOLD:AAC8767	Gaidropsarus mediterraneus	YES, corrected	Misidentification confirmed with BLAST (Gaidropsarus macrophthalmus)	Gaidropsarus macrophthalmus	35.77	13.96	35.77	13.96	-547		Malta		FAO37-2.2
FCFMT230-09	MCFS07142	1216945	BOLD:AAC8767	Gaidropsarus mediterraneus	YES, corrected	Misidentification confirmed with BLAST (Gaidropsarus macrophthalmus)	Gaidropsarus macrophthalmus	35.77	13.96	35.77	13.96	-547		Malta		FAO37-2.2
FCFPS166-06	FCFOPS166	221949	BOLD:AAC8767	Gaidropsarus mediterraneus	YES, corrected	Misidentification confirmed with BLAST (Gaidropsarus macrophthalmus)	Gaidropsarus macrophthalmus							Portugal	Algarve	Sub-area IXa
FOAO845-15	BW-A13277	6468550	BOLD:ADR7196	Gaidropsarus sp.	YES		Gaidropsarus sp.	-439723	147532	-43.9723	147.532	-175	180-237	Tasmania	Huon Marine Park
GBGCA10850-15	KP136735	6163734	BOLD:AAC8767	Gaidropsarus mediterraneus	YES, corrected	Misidentification confirmed with BLAST (Gaidropsarus macrophthalmus)	Gaidropsarus macrophthalmus							Turkey
GBGCA8490-15	KJ128491	5636751	BOLD:ABA2794	Gaidropsarus vulgaris	YES		Gaidropsarus vulgaris	578833	1436805	57.8833	11.5833	-5		Sweden
GBGCA9580-15	KJ128492	5637841	BOLD:ABA2794	Gaidropsarus vulgaris	YES		Gaidropsarus vulgaris
GBMIN121555-17	KY176481	8466453	BOLD:AAC8767	Gaidropsarus biscayensis	YES	Synonym of Gaidropsarus macrophthalmus	Gaidropsarus macrophthalmus							Turkey	Istanbul, Silivri
GBMIN126973-17	LC146708	8481154	BOLD:ABZ8324	Gaidropsarus argentatus	YES		Gaidropsarus argentatus							Greenland
GBMIN131955-17	KY176482	8489179	BOLD:ACG4821	Gaidropsarus mediterraneus	YES		Gaidropsarus mediterraneus							Turkey	Istanbul, Silivri
GBMIN97530-17	LC146696	8437911	BOLD:AAC8766	Gaidropsarus ensis	YES		Gaidropsarus ensis	63.31	-56.31	63.31	-56.31	-1592		Greenland
GBMNC15635-20	MN539925	12398736	BOLD:AAG2558	Gaidropsarus vulgaris	NO	Misidentification confirmed with BLAST (Ciliata mustela)	Ciliata mustela
GBMNE77815-22	MZ198255	16489704	BOLD:ADE2314	Gaidropsarus gallaeciae	YES		Gaidropsarus gallaeciae	510316	-144061	51.0316	-14.4061	-767		Atlantic Ocean
GBMNE77816-22	MZ198256	16489705	BOLD:ADE2314	Gaidropsarus gallaeciae	YES		Gaidropsarus gallaeciae	510316	-144061	51.0316	-14.4061	-767		Atlantic Ocean
GBMNE77817-22	MZ198257	16489706	BOLD:ADE2314	Gaidropsarus gallaeciae	YES		Gaidropsarus gallaeciae	510316	-144061	51.0316	-14.4061	-767		Atlantic Ocean
GBMNE77818-22	MZ198258	16489707	BOLD:ADE2314	Gaidropsarus gallaeciae	YES		Gaidropsarus gallaeciae	510316	-144061	51.0316	-14.4061	-767		Atlantic Ocean
GBMNF46646-22	OK148201	15412523	BOLD:AAC8767	Gaidropsarus mediterraneus	YES, corrected	Misidentification confirmed with BLAST (Gaidropsarus macrophthalmus)	Gaidropsarus macrophthalmus	41001	40222	41.001	40.222	-581		Turkey
GBMNF46647-22	OK148202	15412524	BOLD:AAC8767	Gaidropsarus mediterraneus	YES, corrected	Misidentification confirmed with BLAST (Gaidropsarus macrophthalmus)	Gaidropsarus macrophthalmus	41167	40712	41.167	40.712	-1157		Turkey
GBMNF46648-22	OK148203	15412525	BOLD:AAC8767	Gaidropsarus mediterraneus	YES, corrected	Misidentification confirmed with BLAST (Gaidropsarus macrophthalmus)	Gaidropsarus macrophthalmus	41167	40712	41.167	40.712	-1157		Turkey
GBMNF46649-22	OK148204	15412526	BOLD:AAC8767	Gaidropsarus mediterraneus	YES, corrected	Misidentification confirmed with BLAST (Gaidropsarus macrophthalmus)	Gaidropsarus macrophthalmus	41001	40222	41.001	40.222	-581		Turkey
GBMNF46650-22	OK148205	15412527	BOLD:AAC8767	Gaidropsarus mediterraneus	YES, corrected	Misidentification confirmed with BLAST (Gaidropsarus macrophthalmus)	Gaidropsarus macrophthalmus	41167	40712	41.167	40.712	-1157		Turkey
GBMNF46651-22	OK148206	15412528	BOLD:AAC8767	Gaidropsarus mediterraneus	YES, corrected	Misidentification confirmed with BLAST (Gaidropsarus macrophthalmus)	Gaidropsarus macrophthalmus	41167	40712	41.167	40.712	-1157		Turkey
GLF114-14	GLF114	4455964	BOLD:ABZ8324	Gaidropsarus argentatus	YES		Gaidropsarus argentatus	61.57	-40.58	61.57	-40.58	-1189		Greenland
GLF117-14	GLF117	4455967	BOLD:AAC8766	Gaidropsarus ensis	YES		Gaidropsarus ensis	63.31	-56.31	63.31	-56.31	-1592		Greenland
GSRUS001-16	GGT001	7371989	BOLD:ACG4821	Gaidropsarus guttatus	YES	Synonymy of Gaidropsarus mediterraneus	Gaidropsarus mediterraneus	388006	-272594	38.8006	-27.2594	0		Atlantic Ocean	Portugal	Azores Islands
GSRUS002-16	GGT002	7371990	BOLD:ACG4821	Gaidropsarus guttatus	YES	Synonymy of Gaidropsarus mediterraneus	Gaidropsarus mediterraneus	386551	-272718	38.6551	-27.2718	0		Atlantic Ocean	Portugal	Azores Islands
GSRUS003-16	GGT003	7371991	BOLD:ACG4821	Gaidropsarus guttatus	YES	Synonymy of Gaidropsarus mediterraneus	Gaidropsarus mediterraneus	386551	-272718	38.6551	-27.2718	0		Atlantic Ocean	Portugal	Azores Islands
GSRUS004-16	GGT004	7371992	BOLD:ACG4821	Gaidropsarus guttatus	YES	Synonymy of Gaidropsarus mediterraneus	Gaidropsarus mediterraneus	386551	-272718	38.6551	-27.2718	0		Atlantic Ocean	Portugal	Azores Islands
GSRUS005-16	GGT005	7371993	BOLD:ACG4821	Gaidropsarus guttatus	YES	Synonymy of Gaidropsarus mediterraneus	Gaidropsarus mediterraneus	386551	-272718	38.6551	-27.2718	0		Atlantic Ocean	Portugal	Azores Islands
GSRUS006-16	GGT006	7371994	BOLD:ACG4821	Gaidropsarus guttatus	YES	Synonymy of Gaidropsarus mediterraneus	Gaidropsarus mediterraneus	386551	-272718	38.6551	-27.2718	0		Atlantic Ocean	Portugal	Azores Islands
GSRUS007-16	GGT007	7371995	BOLD:ACG4821	Gaidropsarus guttatus	YES	Synonymy of Gaidropsarus mediterraneus	Gaidropsarus mediterraneus	386549	-272825	38.6549	-27.2825	0		Atlantic Ocean	Portugal	Azores Islands
GSRUS008-16	GGT008	7371996	BOLD:ACG4821	Gaidropsarus guttatus	YES	Synonymy of Gaidropsarus mediterraneus	Gaidropsarus mediterraneus	386549	-272825	38.6549	-27.2825	0		Atlantic Ocean	Portugal	Azores Islands
GSRUS009-16	GGT009	7371997	BOLD:ACG4821	Gaidropsarus guttatus	YES	Synonymy of Gaidropsarus mediterraneus	Gaidropsarus mediterraneus	386551	-272718	38.6551	-27.2718	0		Atlantic Ocean	Portugal	Azores Islands
GSRUS010-16	GGT010	7371998	BOLD:ACG4821	Gaidropsarus guttatus	YES	Synonymy of Gaidropsarus mediterraneus	Gaidropsarus mediterraneus	386551	-272718	38.6551	-27.2718	0		Atlantic Ocean	Portugal	Azores Islands
GSRUS011-16	GGT011	7371999	BOLD:ACG4821	Gaidropsarus guttatus	YES	Synonymy of Gaidropsarus mediterraneus	Gaidropsarus mediterraneus	386551	-272718	38.6551	-27.2718	0		Atlantic Ocean	Portugal	Azores Islands
GSRUS012-16	GGT012	7372000	BOLD:ACG4821	Gaidropsarus guttatus	YES	Synonymy of Gaidropsarus mediterraneus	Gaidropsarus mediterraneus	386551	-272718	38.6551	-27.2718	0		Atlantic Ocean	Portugal	Azores Islands
GSRUS013-16	GGT013	7372001	BOLD:ACG4821	Gaidropsarus guttatus	YES	Synonymy of Gaidropsarus mediterraneus	Gaidropsarus mediterraneus	386551	-272718	38.6551	-27.2718	0		Atlantic Ocean	Portugal	Azores Islands
GSRUS014-16	ROL001	7372002	BOLD:ADE2314	Gaidropsarus gallaeciae	YES		Gaidropsarus gallaeciae	42453	-11455	42.453	-11.455	-1592		Atlantic Ocean	Spain	Galician waters
GSRUS015-16	ROL002	7372003	BOLD:ADE2314	Gaidropsarus gallaeciae	YES		Gaidropsarus gallaeciae	42453	-11455	42.453	-11.455	-1592		Atlantic Ocean	Spain	Galician waters
GSRUS016-16	GDF001	7372004	BOLD:ADE2315	Gaidropsarus sp.	YES, corrected	Synonymy of Gaidropsarus mauli	C. f. Gaidropsarus mauli	46267	-4617	46.267	-4.617	-1229		Atlantic Ocean	France	Bay of Biscay
GSRUS017-16	GGD001	7372005	BOLD:ACG4821	Gaidropsarus mediterraneus	YES		Gaidropsarus mediterraneus	43105	-9175	43.105	-9.175	-15		Atlantic Ocean	Spain	Galician waters
GSRUS018-16	GGD002	7372006	BOLD:ACG4821	Gaidropsarus mediterraneus	YES		Gaidropsarus mediterraneus	43105	-9175	43.105	-9.175	-15		Atlantic Ocean	Spain	Galician waters
GSRUS019-16	GGD003	7372007	BOLD:ACG4821	Gaidropsarus mediterraneus	YES		Gaidropsarus mediterraneus	43125	-9212	43.125	-9.212	-14		Atlantic Ocean	Spain	Galician waters
GSRUS020-16	GGD004	7372008	BOLD:ACG4821	Gaidropsarus mediterraneus	YES		Gaidropsarus mediterraneus	42564	-9083	42.564	-9.083	-11		Atlantic Ocean	Spain	Galician waters
GSRUS021-16	GGD005	7372009	BOLD:ACG4821	Gaidropsarus mediterraneus	YES		Gaidropsarus mediterraneus	42922	-9304	42.922	-9.304	-24		Atlantic Ocean	Spain	Galician waters
GSRUS022-16	GGD006	7372010	BOLD:ACG4821	Gaidropsarus mediterraneus	YES		Gaidropsarus mediterraneus	42601	-9078	42.601	-9.078	-19		Atlantic Ocean	Spain	Galician waters
GSRUS023-16	GGD007	7372011	BOLD:ACG4821	Gaidropsarus mediterraneus	YES		Gaidropsarus mediterraneus	43322	-8852	43.322	-8.852	-9		Spain	Spain	Galician waters
GSRUS024-16	GGD008	7372012	BOLD:ACG4821	Gaidropsarus mediterraneus	YES		Gaidropsarus mediterraneus	43336	-8851	43.336	-8.851	-17		Spain	Spain	Galician waters
GSRUS025-16	GGD009	7372013	BOLD:ACG4821	Gaidropsarus mediterraneus	YES		Gaidropsarus mediterraneus	43138	-9214	43.138	-9.214	-18		Atlantic Ocean	Spain	Galician waters
GSRUS026-16	GGD010	7372014	BOLD:ACG4821	Gaidropsarus mediterraneus	YES		Gaidropsarus mediterraneus	42.5	-8882	42.5	-8.882	-3		Atlantic Ocean	Spain	Galician waters
GSRUS027-16	GGD011	7372015	BOLD:ACG4821	Gaidropsarus mediterraneus	YES		Gaidropsarus mediterraneus	43101	-9187	43.101	-9.187	-15		Atlantic Ocean	Spain	Galician waters
GSRUS028-16	GGD012	7372016	BOLD:ACG4821	Gaidropsarus mediterraneus	YES		Gaidropsarus mediterraneus	42779	-9.13	42.779	-9.13	-5		Atlantic Ocean	Spain	Galician waters
GSRUS029-16	GGD013	7372017	BOLD:ACG4821	Gaidropsarus mediterraneus	YES		Gaidropsarus mediterraneus	42735	-9091	42.735	-9.091	-13		Atlantic Ocean	Spain	Galician waters
GSRUS030-16	GGD014	7372018	BOLD:ACG4821	Gaidropsarus mediterraneus	YES		Gaidropsarus mediterraneus	47868	-3917	47.868	-3.917	-1		Atlantic Ocean	France	French Brittany
GSRUS031-16	GGD015	7372019	BOLD:ACG4821	Gaidropsarus mediterraneus	YES		Gaidropsarus mediterraneus	47868	-3917	47.868	-3.917	-1		Atlantic Ocean	France	French Brittany
GSRUS032-16	GGU001	7372020	BOLD:ABA2794	Gaidropsarus vulgaris	YES		Gaidropsarus vulgaris	42396	-8.8	42.396	-8.8	0		Atlantic Ocean	Spain	Galician waters
GSRUS033-16	GGU002	7372021	BOLD:ABA2794	Gaidropsarus vulgaris	YES		Gaidropsarus vulgaris	42304	-8846	42.304	-8.846	-6		Spain	Spain	Galician waters
GSRUS034-16	GGU003	7372022	BOLD:ABA2794	Gaidropsarus vulgaris	YES		Gaidropsarus vulgaris	42.5	-9.05	42.5	-9.05	-16		Atlantic Ocean	Spain	Galician waters
GSRUS035-16	GGU004	7372023	BOLD:ABA2794	Gaidropsarus vulgaris	YES		Gaidropsarus vulgaris	43702	-8087	43.702	-8.087	-53		Atlantic Ocean	Spain	Galician waters
GSRUS036-16	GGU005	7372024	BOLD:ABA2794	Gaidropsarus vulgaris	YES		Gaidropsarus vulgaris	42487	-8909	42.487	-8.909	-20		Atlantic Ocean	Spain	Galician waters
GSRUS037-16	GGU006	7372025	BOLD:ABA2794	Gaidropsarus vulgaris	YES		Gaidropsarus vulgaris	43.76	-7639	43.76	-7.639	-23		Atlantic Ocean	Spain	Galician waters
GSRUS038-16	GGU007	7372026	BOLD:ABA2794	Gaidropsarus vulgaris	YES		Gaidropsarus vulgaris	43448	-8.32	43.448	-8.32	-20		Atlantic Ocean	Spain	Galician waters
GSRUS039-16	GGU008	7372027	BOLD:ABA2794	Gaidropsarus vulgaris	YES		Gaidropsarus vulgaris	42246	-8924	42.246	-8.924	-18		Atlantic Ocean	Spain	Galician waters
GSRUS040-16	GGU009	7372028	BOLD:ABA2794	Gaidropsarus vulgaris	YES		Gaidropsarus vulgaris	42794	-9021	42.794	-9.021	-6		Spain	Spain	Galician waters
GSRUS041-16	GGU010	7372029	BOLD:ABA2794	Gaidropsarus vulgaris	YES		Gaidropsarus vulgaris	47892	-4128	47.892	-4.128	0		France	France	French Brittany
GSRUS042-16	GGU011	7372030	BOLD:ABA2794	Gaidropsarus vulgaris	YES		Gaidropsarus vulgaris	42922	-9304	42.922	-9.304	-24		Spain	Spain	Galician waters
GSRUS043-16	GGU012	7372031	BOLD:ABA2794	Gaidropsarus vulgaris	YES		Gaidropsarus vulgaris	42922	-9304	42.922	-9.304	-24		Spain	Spain	Galician waters
GSRUS044-16	GGU013	7372032	BOLD:ABA2794	Gaidropsarus vulgaris	YES		Gaidropsarus vulgaris	43447	-8505	43.447	-8.505	-100		Atlantic Ocean	Spain	Galician waters
GSRUS045-16	GGU014	7372033	BOLD:ABA2794	Gaidropsarus vulgaris	YES		Gaidropsarus vulgaris	42922	-9304	42.922	-9.304	-24		Atlantic Ocean	Spain	Galician waters
GSRUS046-16	GGU015	7372034	BOLD:ABA2794	Gaidropsarus vulgaris	YES		Gaidropsarus vulgaris	42601	-9078	42.601	-9.078	-19		Atlantic Ocean	Spain	Galician waters
GSRUS047-16	GGU016	7372035	BOLD:ABA2794	Gaidropsarus vulgaris	YES		Gaidropsarus vulgaris	42095	-8921	42.095	-8.921	-54		Spain	Spain	Galician waters
GSRUS048-16	GDE001	7372036	BOLD:AAC8766	Gaidropsarus ensis	YES		Gaidropsarus ensis	48.23	-46.14	48.23	-46.14	-1175		Atlantic Ocean	Flemish Cap
GSRUS049-16	GDE002	7372037	BOLD:AAC8766	Gaidropsarus ensis	YES		Gaidropsarus ensis	48.23	-46.14	48.23	-46.14	-1175		Atlantic Ocean	Flemish Cap
GSRUS050-16	GDE003	7372038	BOLD:AAC8766	Gaidropsarus ensis	YES		Gaidropsarus ensis	48.23	-46.14	48.23	-46.14	-1175		Atlantic Ocean	Flemish Cap
GSRUS051-16	GDE004	7372039	BOLD:AAC8766	Gaidropsarus ensis	YES		Gaidropsarus ensis	48.23	-46.14	48.23	-46.14	-1175		Atlantic Ocean	Flemish Cap
GSRUS052-16	GDE005	7372040	BOLD:AAC8766	Gaidropsarus ensis	YES		Gaidropsarus ensis	48.23	-46.14	48.23	-46.14	-1175		Atlantic Ocean	Flemish Cap
GSRUS053-16	GDE006	7372041	BOLD:AAC8766	Gaidropsarus ensis	YES		Gaidropsarus ensis	48265	-44457	48.265	-44.457	-825		Atlantic Ocean	Flemish Cap
GSRUS054-16	GDE007	7372042	BOLD:AAC8766	Gaidropsarus ensis	YES		Gaidropsarus ensis	48265	-44457	48.265	-44.457	-825		Atlantic Ocean	Flemish Cap
GSRUS055-16	GDE009	7372043	BOLD:AAC8766	Gaidropsarus ensis	YES		Gaidropsarus ensis	48265	-44457	48.265	-44.457	-825		Atlantic Ocean	Flemish Cap
GSRUS056-16	GDE012	7372044	BOLD:AAC8766	Gaidropsarus ensis	YES		Gaidropsarus ensis	44272	-48552	44.272	-48.552	-2875		Atlantic Ocean	Newfoundland and Labrador
GSRUS057-16	GDE013	7372045	BOLD:AAC8766	Gaidropsarus ensis	YES		Gaidropsarus ensis	43023	-51323	43.023	-51.323	-754		Atlantic Ocean	Newfoundland and Labrador
GSRUS058-16	GDE014	7372046	BOLD:AAC8766	Gaidropsarus ensis	YES		Gaidropsarus ensis	42943	-51357	42.943	-51.357	-1052		Atlantic Ocean	Newfoundland and Labrador
GSRUS059-16	GDE015	7372047	BOLD:AAC8766	Gaidropsarus ensis	YES		Gaidropsarus ensis	42943	-51357	42.943	-51.357	-1052		Atlantic Ocean	Newfoundland and Labrador
GSRUS060-16	GDE016	7372048	BOLD:AAC8766	Gaidropsarus ensis	YES		Gaidropsarus ensis	42.85	-50797	42.85	-50.797	-946		Atlantic Ocean	Newfoundland and Labrador
GSRUS061-16	GDE017	7372049	BOLD:AAC8766	Gaidropsarus ensis	YES		Gaidropsarus ensis	42.85	-50797	42.85	-50.797	-946		Atlantic Ocean	Newfoundland and Labrador
GSRUS062-16	GDT017	7372050	BOLD:ABZ8324	Gaidropsarus argentatus	YES		Gaidropsarus argentatus	42.85	-50797	42.85	-50.797	-946		Atlantic Ocean	Newfoundland and Labrador
GSRUS063-16	GDE019	7372051	BOLD:AAC8766	Gaidropsarus ensis	YES		Gaidropsarus ensis	42931	-51509	42.931	-51.509	-1222		Atlantic Ocean	Newfoundland and Labrador
GSRUS064-16	GDE020	7372052	BOLD:AAC8766	Gaidropsarus ensis	YES		Gaidropsarus ensis	42822	-50973	42.822	-50.973	-1364		Atlantic Ocean	Newfoundland and Labrador
GSRUS065-16	GDE047	7372053	BOLD:AAC8766	Gaidropsarus ensis	YES		Gaidropsarus ensis	48195	-46942	48.195	-46.942	-1033		Atlantic Ocean	Newfoundland and Labrador
GSRUS066-16	GDE048	7372054	BOLD:AAC8766	Gaidropsarus ensis	YES		Gaidropsarus ensis	48195	-46942	48.195	-46.942	-1033		Atlantic Ocean	Newfoundland and Labrador
GSRUS067-16	GDE049	7372055	BOLD:AAC8766	Gaidropsarus ensis	YES		Gaidropsarus ensis	48195	-46942	48.195	-46.942	-1033		Atlantic Ocean	Newfoundland and Labrador
GSRUS068-16	GDE050	7372056	BOLD:AAC8766	Gaidropsarus ensis	YES		Gaidropsarus ensis	48195	-46942	48.195	-46.942	-1033		Atlantic Ocean	Newfoundland and Labrador
GSRUS069-16	GDE064	7372057	BOLD:AAC8766	Gaidropsarus ensis	YES		Gaidropsarus ensis	47922	-46881	47.922	-46.881	-679		Atlantic Ocean	Newfoundland and Labrador
GSRUS070-16	GDE065	7372058	BOLD:AAC8766	Gaidropsarus ensis	YES		Gaidropsarus ensis	46236	-47084	46.236	-47.084	-1063		Atlantic Ocean	Newfoundland and Labrador
GSRUS071-16	GDE066	7372059	BOLD:AAC8766	Gaidropsarus ensis	YES		Gaidropsarus ensis	46109	-46856	46.109	-46.856	-1420		Atlantic Ocean	Newfoundland and Labrador
GSRUS072-16	GDE067	7372060	BOLD:AAC8766	Gaidropsarus ensis	YES		Gaidropsarus ensis	46109	-46856	46.109	-46.856	-1420		Atlantic Ocean	Newfoundland and Labrador
GSRUS073-16	GGA001	7372061	BOLD:ABA2794	Gaidropsarus granti	YES		Gaidropsarus granti	364036	-32303	36.4036	-3.2303	-930		Mediterranean Sea	Spain	Andalucia
GSRUS074-16	GGA002	7372062	BOLD:ABA2794	Gaidropsarus granti	YES		Gaidropsarus granti	36408	-3314	36.408	-3.314	-917		Spain	Spain	Andalucia
GSRUS075-16	GGR001	7372063	BOLD:AAC8767	Gaidropsarus macrophthalmus	YES		Gaidropsarus macrophthalmus	43.24	-9507	43.24	-9.507	-281		Atlantic Ocean	Spain	Galician waters
GSRUS076-16	GGR002	7372064	BOLD:AAC8767	Gaidropsarus macrophthalmus	YES		Gaidropsarus macrophthalmus	43.62	-8905	43.62	-8.905	-285		Atlantic Ocean	Spain	Galician waters
GSRUS077-16	GGR005	7372065	BOLD:AAC8767	Gaidropsarus macrophthalmus	YES		Gaidropsarus macrophthalmus	42305	-9237	42.305	-9.237	-183		Atlantic Ocean	Spain	Galician waters
GSRUS078-16	GGR007	7372066	BOLD:AAC8767	Gaidropsarus macrophthalmus	YES		Gaidropsarus macrophthalmus	42271	-9108	42.271	-9.108	-138		Atlantic Ocean	Spain	Galician waters
GSRUS079-16	GGR008	7372067	BOLD:AAC8767	Gaidropsarus macrophthalmus	YES		Gaidropsarus macrophthalmus	43.21	-9417	43.21	-9.417	-170		Atlantic Ocean	Spain	Galician waters
GSRUS080-16	GGR009	7372068	BOLD:AAC8767	Gaidropsarus macrophthalmus	YES		Gaidropsarus macrophthalmus	43.21	-9417	43.21	-9.417	-170		Atlantic Ocean	Spain	Galician waters
GSRUS081-16	GGR010	7372069	BOLD:AAC8767	Gaidropsarus macrophthalmus	YES		Gaidropsarus macrophthalmus	42797	-9547	42.797	-9.547	-255		Atlantic Ocean	Spain	Galician waters
GSRUS082-16	GGR011	7372070	BOLD:AAC8767	Gaidropsarus macrophthalmus	YES		Gaidropsarus macrophthalmus	42797	-9547	42.797	-9.547	-255		Atlantic Ocean	Spain	Galician waters
GSRUS083-16	GGR012	7372071	BOLD:AAC8767	Gaidropsarus macrophthalmus	YES		Gaidropsarus macrophthalmus	42931	-9557	42.931	-9.557	-240		Atlantic Ocean	Spain	Galician waters
GSRUS084-16	GGR013	7372072	BOLD:AAC8767	Gaidropsarus macrophthalmus	YES		Gaidropsarus macrophthalmus	42931	-9557	42.931	-9.557	-240		Atlantic Ocean	Spain	Galician waters
GSRUS085-16	GGR014	7372073	BOLD:AAC8767	Gaidropsarus macrophthalmus	YES		Gaidropsarus macrophthalmus	42931	-9557	42.931	-9.557	-240		Atlantic Ocean	Spain	Galician waters
GSRUS086-16	GGR015	7372074	BOLD:AAC8767	Gaidropsarus macrophthalmus	YES		Gaidropsarus macrophthalmus	43893	-8683	43.893	-8.683	-434		Atlantic Ocean	Spain	Galician waters
GSRUS087-16	GGR016	7372075	BOLD:AAC8767	Gaidropsarus macrophthalmus	YES		Gaidropsarus macrophthalmus	43893	-8683	43.893	-8.683	-434		Atlantic Ocean	Spain	Galician waters
GSRUS088-16	GGR033	7372076	BOLD:AAC8767	Gaidropsarus macrophthalmus	YES		Gaidropsarus macrophthalmus	39578	3418	39.578	3.418	-40		Spain	Spain	Baleares
GSRUS089-16	GGR034	7372077	BOLD:AAC8767	Gaidropsarus macrophthalmus	YES		Gaidropsarus macrophthalmus	36349	-2.3	36.349	-2.3	-1481		Mediterranean Sea	Spain	Andalucia
GSRUS090-16	GGR035	7372078	BOLD:AAC8767	Gaidropsarus macrophthalmus	YES		Gaidropsarus macrophthalmus	373052	-1105	37.3052	-1.105	-2401		Mediterranean Sea	Spain	Andalucia
GSRUS091-16	GGR036	7372079	BOLD:AAC8767	Gaidropsarus macrophthalmus	YES		Gaidropsarus macrophthalmus	46098	-2516	46.098	-2.516	-90		Atlantic Ocean	France	Bay of Biscay
GSRUS092-16	GGR037	7372080	BOLD:AAC8767	Gaidropsarus macrophthalmus	YES		Gaidropsarus macrophthalmus	41775	949167	41.775	9.49167	-474		Mediterranean Sea	France	Corsica
GSRUS093-16	GGR038	7372081	BOLD:AAC8767	Gaidropsarus macrophthalmus	YES		Gaidropsarus macrophthalmus	41583	9.55	41.583	9.55	-418		Mediterranean Sea	France	Corsica
GSRUS094-16	GGR039	7372082	BOLD:AAC8767	Gaidropsarus macrophthalmus	YES		Gaidropsarus macrophthalmus	43.25	45020	43.25	4.4	-65		Mediterranean Sea	France	Gulf of Lion
GSRUS095-16	GGR040	7372083	BOLD:AAC8767	Gaidropsarus macrophthalmus	YES		Gaidropsarus macrophthalmus	57333	-9467	57.333	-9.467	-575		Atlantic Ocean	Uk	Scotland
GSRUS096-16	GGR041	7372084	BOLD:AAC8767	Gaidropsarus macrophthalmus	YES		Gaidropsarus macrophthalmus	52283	-14648	52.283	-14.648	-407		Atlantic Ocean	Porcupine
GSRUS097-16	GGR042	7372085	BOLD:AAC8767	Gaidropsarus macrophthalmus	YES		Gaidropsarus macrophthalmus	51607	-14501	51.607	-14.501	-433		Atlantic Ocean	Porcupine
GSRUS098-16	GGR043	7372086	BOLD:AAC8767	Gaidropsarus macrophthalmus	YES		Gaidropsarus macrophthalmus	51607	-14501	51.607	-14.501	-433		Atlantic Ocean	Porcupine
GSRUS099-16	GGR044	7372087	BOLD:AAC8767	Gaidropsarus macrophthalmus	YES		Gaidropsarus macrophthalmus	51991	-13897	51.991	-13.897	-388		Atlantic Ocean	Porcupine
GSRUS100-16	GGR045	7372088	BOLD:AAC8767	Gaidropsarus macrophthalmus	YES		Gaidropsarus macrophthalmus	51991	-13897	51.991	-13.897	-388		Atlantic Ocean	Porcupine
GSRUS101-16	GGR046	7372089	BOLD:AAC8767	Gaidropsarus macrophthalmus	YES		Gaidropsarus macrophthalmus	51991	-13897	51.991	-13.897	-388		Atlantic Ocean	Porcupine
GSRUS102-16	GGR047	7372090	BOLD:AAC8767	Gaidropsarus macrophthalmus	YES		Gaidropsarus macrophthalmus	51991	-13897	51.991	-13.897	-388		Atlantic Ocean	Porcupine
GSRUS103-16	GGR048	7372091	BOLD:AAC8767	Gaidropsarus macrophthalmus	YES		Gaidropsarus macrophthalmus	51991	-13897	51.991	-13.897	-388		Atlantic Ocean	Porcupine
GSRUS104-16	GGY002	7372092	BOLD:AAC8767	Gaidropsarus biscayensis	YES	Synonym of Gaidropsarus macrophthalmus	Gaidropsarus macrophthalmus	36703	-3172	36.703	-3.172	-167		Spain	Andalucia	Granada
GSRUS105-16	GGY003	7372093	BOLD:AAC8767	Gaidropsarus biscayensis	YES	Synonym of Gaidropsarus macrophthalmus	Gaidropsarus macrophthalmus	36408	-3.16	36.408	-3.16	-907		Mediterranean Sea	Andalucia	Granada
GSRUS106-16	GGY004	7372094	BOLD:AAC8767	Gaidropsarus biscayensis	YES	Synonym of Gaidropsarus macrophthalmus	Gaidropsarus macrophthalmus	363745	-3027	36.3745	-3.027	-996		Mediterranean Sea	Spain, Andalucia	Almeria
GSRUS107-16	GGY005	7372095	BOLD:AAC8767	Gaidropsarus biscayensis	YES	Synonym of Gaidropsarus macrophthalmus	Gaidropsarus macrophthalmus	40267	3873	40.267	3.873	-620		Spain	Spain, Baleares	Menorca
GSRUS108-16	GGY006	7372096	BOLD:AAC8767	Gaidropsarus biscayensis	YES	Synonym of Gaidropsarus macrophthalmus	Gaidropsarus macrophthalmus	363888	-2266	36.3888	-2.266	-1317		Mediterranean Sea	Spain, Andalucia	Almeria
GSRUS109-16	GGY007	7372097	BOLD:AAC8767	Gaidropsarus biscayensis	YES	Synonym of Gaidropsarus macrophthalmus	Gaidropsarus macrophthalmus	40076	3461	40.076	3.461	-413		Spain	Spain, Baleares	Palma de Mallorca - Menorca
GSRUS110-16	GGY008	7372098	BOLD:AAC8767	Gaidropsarus biscayensis	YES	Synonym of Gaidropsarus macrophthalmus	Gaidropsarus macrophthalmus	40076	3461	40.076	3.461	-413		Spain	Spain, Baleares	Palma de Mallorca - Menorca
GSRUS111-16	GGY009	7372099	BOLD:AAC8767	Gaidropsarus biscayensis	YES	Synonym of Gaidropsarus macrophthalmus	Gaidropsarus macrophthalmus	40076	3461	40.076	3.461	-413		Spain	Spain, Baleares	Palma de Mallorca - Menorca
GSRUS112-16	GGY010	7372100	BOLD:AAC8767	Gaidropsarus biscayensis	YES	Synonym of Gaidropsarus macrophthalmus	Gaidropsarus macrophthalmus	39804	2397	39.804	2.397	-553		Spain	Spain, Baleares	Palma de Mallorca
GSRUS113-16	GGY011	7372101	BOLD:AAC8767	Gaidropsarus biscayensis	YES	Synonym of Gaidropsarus macrophthalmus	Gaidropsarus macrophthalmus	363436	-23978	36.3436	-2.3978	-1525		Mediterranean Sea	Spain, Andalucia	Almeria
GSRUS114-16	GGY012	7372102	BOLD:AAC8767	Gaidropsarus biscayensis	YES	Synonym of Gaidropsarus macrophthalmus	Gaidropsarus macrophthalmus	363436	-23978	36.3436	-2.3978	-1525		Mediterranean Sea	Spain, Andalucia	Almeria
GSRUS115-16	GGY013	7372103	BOLD:AAC8767	Gaidropsarus biscayensis	YES	Synonym of Gaidropsarus macrophthalmus	Gaidropsarus macrophthalmus	36373	-40403	36.373	-40.403	-672		Mediterranean Sea	Spain, Andalucia	Malaga
GSRUS116-16	GGY014	7372104	BOLD:AAC8767	Gaidropsarus biscayensis	YES	Synonym of Gaidropsarus macrophthalmus	Gaidropsarus macrophthalmus	361685	-50447	36.1685	-50.447	-768		Mediterranean Sea	Spain, Andalucia	Cadiz - Malaga
GSRUS117-16	GGY015	7372105	BOLD:AAC8767	Gaidropsarus biscayensis	YES	Synonym of Gaidropsarus macrophthalmus	Gaidropsarus macrophthalmus	361685	-50447	36.1685	-50.447	-768		Mediterranean Sea	Spain, Andalucia	Cadiz - Malaga
GSRUS118-16	GGY016	7372106	BOLD:AAC8767	Gaidropsarus biscayensis	YES	Synonym of Gaidropsarus macrophthalmus	Gaidropsarus macrophthalmus	361685	-50447	36.1685	-50.447	-768		Mediterranean Sea	Spain, Andalucia	Cadiz - Malaga
GSRUS119-16	GGY017	7372107	BOLD:AAC8767	Gaidropsarus biscayensis	YES	Synonym of Gaidropsarus macrophthalmus	Gaidropsarus macrophthalmus	361685	-50447	36.1685	-50.447	-768		Mediterranean Sea	Spain, Andalucia	Cadiz - Malaga
GSRUS120-16	GGY018	7372108	BOLD:AAC8767	Gaidropsarus biscayensis	YES	Synonym of Gaidropsarus macrophthalmus	Gaidropsarus macrophthalmus	361685	-50447	36.1685	-50.447	-768		Mediterranean Sea	Spain, Andalucia	Cadiz - Malaga
GSRUS121-16	GGY019	7372109	BOLD:AAC8767	Gaidropsarus biscayensis	YES	Synonym of Gaidropsarus macrophthalmus	Gaidropsarus macrophthalmus	39692	2075	39.692	2.075	-684		Spain	Baleares	Palma de Mallorca
GSRUS122-16	GDT001	7372110	BOLD:ABZ8324	Gaidropsarus argentatus	YES		Gaidropsarus argentatus	74561	16077	74.561	16.077	-699		Atlantic Ocean	Barents Sea
GSRUS123-16	GDT002	7372111	BOLD:ABZ8324	Gaidropsarus argentatus	YES		Gaidropsarus argentatus	77721	10126	77.721	10.126	-843		Atlantic Ocean	Barents Sea
GSRUS124-16	GDT003	7372112	BOLD:ABZ8324	Gaidropsarus argentatus	YES		Gaidropsarus argentatus	79442	7.55	79.442	7.55	-857		Atlantic Ocean	Barents Sea
GSRUS125-16	GDT004	7372113	BOLD:ABZ8324	Gaidropsarus argentatus	YES		Gaidropsarus argentatus	77025	11842	77.025	11.842	-785		Atlantic Ocean	Barents Sea
GSRUS126-16	GDT005	7372114	BOLD:ABZ8324	Gaidropsarus argentatus	YES		Gaidropsarus argentatus	77721	10126	77.721	10.126	-843		Atlantic Ocean	Barents Sea
GSRUS127-16	GDT006	7372115	BOLD:ABZ8324	Gaidropsarus argentatus	YES		Gaidropsarus argentatus	77184	11472	77.184	11.472	-627		Atlantic Ocean	Barents Sea
GSRUS128-16	GDT008	7372116	BOLD:ABZ8324	Gaidropsarus argentatus	YES		Gaidropsarus argentatus	75383	14224	75.383	14.224	-723		Atlantic Ocean	Barents Sea
GSRUS129-16	GDT009	7372117	BOLD:ABZ8324	Gaidropsarus argentatus	YES		Gaidropsarus argentatus	77025	11842	77.025	11.842	-785		Atlantic Ocean	Barents Sea
GSRUS130-16	GDT010	7372118	BOLD:ABZ8324	Gaidropsarus argentatus	YES		Gaidropsarus argentatus	77153	11168	77.153	11.168	-1031		Atlantic Ocean	Barents Sea
GSRUS131-16	GDT011	7372119	BOLD:ABZ8324	Gaidropsarus argentatus	YES		Gaidropsarus argentatus	77153	11168	77.153	11.168	-1031		Atlantic Ocean	Barents Sea
GSRUS132-16	GDT012	7372120	BOLD:ABZ8324	Gaidropsarus argentatus	YES		Gaidropsarus argentatus	73.8	14936	73.8	14.936	-1162		Atlantic Ocean	Newfoundland and Labrador
GSRUS133-16	GDT013	7372121	BOLD:ABZ8324	Gaidropsarus argentatus	YES		Gaidropsarus argentatus	47009	-47454	47.009	-47.454	-233		Atlantic Ocean	Newfoundland and Labrador
GSRUS134-16	GDT014	7372122	BOLD:ABZ8324	Gaidropsarus argentatus	YES		Gaidropsarus argentatus	47009	-47454	47.009	-47.454	-233		Atlantic Ocean	Newfoundland and Labrador
GSRUS135-16	GDT015	7372123	BOLD:ABZ8324	Gaidropsarus argentatus	YES		Gaidropsarus argentatus	47566	-47332	47.566	-47.332	-303		Atlantic Ocean	Newfoundland and Labrador
GSRUS136-16	GDT016	7372124	BOLD:ABZ8324	Gaidropsarus argentatus	YES		Gaidropsarus argentatus	47566	-47332	47.566	-47.332	-303		Atlantic Ocean	Newfoundland and Labrador
GSRUS137-16	GDE018	7372125	BOLD:AAC8766	Gaidropsarus ensis	YES		Gaidropsarus ensis	43307	-49182	43.307	-49.182	-994		Atlantic Ocean	Newfoundland and Labrador
GSRUS138-16	GDE010	7372126	BOLD:AAC8766	Gaidropsarus ensis	YES		Gaidropsarus ensis	43307	-49182	43.307	-49.182	-994		Atlantic Ocean	Newfoundland and Labrador
GSRUS139-16	GDE011	7372127	BOLD:AAC8766	Gaidropsarus ensis	YES		Gaidropsarus ensis	45642	-47.82	45.642	-47.82	-1371		Atlantic Ocean	Newfoundland and Labrador
GSRUS140-16	GDT020	7372128	BOLD:ABZ8324	Gaidropsarus argentatus	YES		Gaidropsarus argentatus	46.58	-46927	46.58	-46.927	-1229		Atlantic Ocean	Newfoundland and Labrador
GSRUS141-16	GDT021	7372129	BOLD:ABZ8324	Gaidropsarus argentatus	YES		Gaidropsarus argentatus	46.58	-46927	46.58	-46.927	-1229		Atlantic Ocean	Newfoundland and Labrador
GSRUS142-16	GDT022	7372130	BOLD:ABZ8324	Gaidropsarus argentatus	YES		Gaidropsarus argentatus	46.58	-46927	46.58	-46.927	-1229		Atlantic Ocean	Newfoundland and Labrador
GSRUS143-16	GDT023	7372131	BOLD:ABZ8324	Gaidropsarus argentatus	YES		Gaidropsarus argentatus	46.58	-46927	46.58	-46.927	-1229		Atlantic Ocean	Newfoundland and Labrador
GSRUS144-16	GDT024	7372132	BOLD:ABZ8324	Gaidropsarus argentatus	YES		Gaidropsarus argentatus	46.58	-46927	46.58	-46.927	-1229		Atlantic Ocean	Newfoundland and Labrador
GSRUS145-16	GDT025	7372133	BOLD:ABZ8324	Gaidropsarus argentatus	YES		Gaidropsarus argentatus	46.58	-46927	46.58	-46.927	-1229		Atlantic Ocean	Newfoundland and Labrador
GSRUS146-16	GDT026	7372134	BOLD:ABZ8324	Gaidropsarus argentatus	YES		Gaidropsarus argentatus	46.58	-46927	46.58	-46.927	-1229		Atlantic Ocean	Newfoundland and Labrador
GSRUS147-16	GDT027	7372135	BOLD:ABZ8324	Gaidropsarus argentatus	YES		Gaidropsarus argentatus	46.58	-46927	46.58	-46.927	-1229		Atlantic Ocean	Newfoundland and Labrador
GSRUS148-16	GGA003	7481408	BOLD:ABA2794	Gaidropsarus granti	YES		Gaidropsarus granti	366524	-3507	36.6524	-3.507	-316		Mediterranean Sea	Spain	Andalusia
GSRUS149-16	ZDM001	7481409	BOLD:ADE9745	Gaidropsarus mauritanicus sp. nov	YES		Gaidropsarus mauritanicus sp. nov	202465	-176698	20.2465	-17.6698	-622	-595	Atlantic Ocean	Mauritania
NBMF087-15	ZMUB Fish_22790	5947367	BOLD:ABZ8324	Gaidropsarus argentatus	YES		Gaidropsarus argentatus	81.22	44974	81.22	17.02	-958		Norway	Svalbard
NBMF262-17	ZMUB Fish_23694	8350210	BOLD:ABZ8324	Gaidropsarus argentatus	YES		Gaidropsarus argentatus	81.42	21.88	81.42	21.88	-654		Norway	Svalbard
SCAFB1182-09	07-704	1036877	BOLD:AAC8766	Gaidropsarus ensis	YES		Gaidropsarus ensis	44015	-59.01	44.015	-59.01	-943		Canada
SCAFB229-07	06-1044	541314	BOLD:ABZ8324	Gaidropsarus argentatus	YES		Gaidropsarus argentatus	69.83	-65.28	69.83	-65.28	-535		Canada		pa8 2006-8
SCAFB230-07	06-1045	541315	BOLD:AAC8766	Gaidropsarus ensis	YES		Gaidropsarus ensis	66.33	-58.61	66.33	-58.61	-613		Canada		pa8 2006-5
SCFAC314-06	06-019	247358	BOLD:AAC8766	Gaidropsarus ensis	YES		Gaidropsarus ensis	50717	-50.05	50.717	-50.05	-1173		Canada
SCFAC326-06	06-020	247370	BOLD:AAC8766	Gaidropsarus ensis	YES		Gaidropsarus ensis	50717	-50.05	50.717	-50.05	-1173		Canada
SCFAC800-06	06-769	512918	BOLD:ABZ8324	Gaidropsarus argentatus	YES, corrected	Misidentification confirmed with BLAST (Gaidropsarus ensis)	Gaidropsarus ensis	48095	-60013	48.095	-60.013	-478		Canada	Northern Gulf St Lawrence
SCFAD248-09	09-162	1135508	BOLD:ABA2794	Gaidropsarus vulgaris	YES, corrected	Misidentification confirmed with BLAST (Gaidropsarus ensis)	Gaidropsarus ensis	51882	-50422	51.882	-50.422	-1426		Canada
SCFAD283-09	09-197	1135543	BOLD:ABA2794	Gaidropsarus vulgaris	NO	Misidentification confirmed with BLAST (Enchelyopus cimbrius)	Enchelyopus cimbrius	43642	-63804					Canada
SCFAD330-09	09-244	1135590	BOLD:ABA2794	Gaidropsarus vulgaris	NO	Misidentification confirmed with BLAST (Enchelyopus cimbrius)	Enchelyopus cimbrius	44.76	-53912					Canada
SCFAD339-09	09-253	1135599	BOLD:ABA2794	Gaidropsarus vulgaris	YES, corrected	Misidentification confirmed with BLAST (Gaidropsarus ensis)	Gaidropsarus ensis	44848	-54402	44.848	-54.402	-573		Canada
SCFAD340-09	09-254	1135600	BOLD:ABA2794	Gaidropsarus vulgaris	YES, corrected	Misidentification confirmed with BLAST (Gaidropsarus ensis)	Gaidropsarus ensis	44848	-54402	44.848	-54.402	-573		Canada
SCFAD439-09	09-357	1135699	BOLD:ABZ8324	Gaidropsarus argentatus	YES		Gaidropsarus argentatus	55002	-53995	55.002	-53.995	-641		Canada
SCFAD440-09	09-358	1135700	BOLD:ABZ8324	Gaidropsarus argentatus	YES		Gaidropsarus argentatus	55002	-53995	55.002	-53.995	-641		Canada
SCFAD464-09	09-382	1135724	BOLD:AAC8766	Gaidropsarus ensis	YES		Gaidropsarus ensis	45897	-51737	45.897	-51.737	-83		Canada
SFM036-13	AF0036	3402567	BOLD:ABA2794	Gaidropsarus vulgaris	YES		Gaidropsarus vulgaris							Spain	A Coruna, Galicia
SFM037-13	AF0037	3402568	BOLD:ABA2794	Gaidropsarus vulgaris	YES, corrected	Misidentification confirmed with BLAST (Gaidropsarus mediterraneus)	Gaidropsarus mediterraneus							Spain	A Coruna, Galicia
SFM038-13	AF0038	3402569	BOLD:ABA2794	Gaidropsarus vulgaris	YES		Gaidropsarus vulgaris							Spain	A Coruna, Galicia
UKFBI487-08	KUT 3621	729885	BOLD:ABZ8324	Gaidropsarus argentatus	YES		Gaidropsarus argentatus	39951	-67508	39.951	-67.508	-2158		United States
UKFBI806-08	KUT 5924	730204	BOLD:AAC8766	Gaidropsarus ensis	YES		Gaidropsarus ensis	39927	-67419	39.927	-67.419	-1110		United States
							Gaidropsarus ensis
